# Supplementary material for: Phase 1 Randomized Controlled Trial of the Safety and Immunogenicity of the SARS-CoV-2 (Omicron BA.5) mRNA-CR-04 Vaccine in Adults 18–49 Years of Age
Source: Open Forum Infect Dis. 2025 Nov 26;12(12):ofaf689. doi: 10.1093/ofid/ofaf689 (PMC12651558; doi:10.1093/ofid/ofaf689)
Supplement: ofaf689_Supplementary_Data [file ofaf689_supplementary_data.zip]

Archive with 3 entries (3 files):
- Supplement_Revised version_clean.docx
- figure_S1 29092025.tif
- figure_S2 29092025.tif
